# Supplementary material for: Selective Anti-Leishmanial Strathclyde Minor Groove Binders Using an N-Oxide Tail-Group Modification
Source: Int J Mol Sci. 2022 Oct 7;23(19):11912. doi: 10.3390/ijms231911912 (PMC9569768; doi:10.3390/ijms231911912)
Supplement: Supplementary file 1 [file ijms-23-11912-s001.zip]

Archive with 1 entries (1 files):
- ijms-1934795-supplementary.pdf
